# Supplementary material for: Synergistic action of the gut microbiota in environmental RNA interference in a leaf beetle
Source: Microbiome. 2021 May 4;9:98. doi: 10.1186/s40168-021-01066-1 (PMC8097945; doi:10.1186/s40168-021-01066-1)
Supplement: Supplementary file 2 — Additional file 1: Figure S1. Kaplan–Meier survival curves of Plagiodera versicolora larvae fed with poplar leaves that had been painted with identical amounts of the dsRNAs indicated (8 ng/cm2; black line: dsGFP; purple line: dsSrp54k; red line: dsActin; blue line: dsShi; green line: dsSnap, n = 30). The survival curves were analyzed by the log-rank test. Figure S2. Confirmation of the axenic status of P. versicolora larvae obtained from surface-sterilized eggs and influence of the gut microbiota on survival and growth of P. versicolora larvae. (A,B) The absence of bacteria from the axenically reared insects was confirmed by (A) the lack of bacterial colonies forming on LB agar plates (n = 10, gut extracts were diluted 104 fold with sterilized H2O), and (B) the absence of PCR amplicons from reactions using universal 16S rRNA gene primers for bacteria (n = 10). PCR products were analyzed by gel electrophoresis in 1% agarose gels stained with ethidium bromide. M, DNA size marker; C, negative control (no template DNA added); L1 and L2, individual larva no. 1 and no. 2. (C) Kaplan–Meier survival curves of axenic and non-axenic P. versicolora larvae fed on aseptic poplar leaves for seven days (n = 30). The log-rank test was used to evaluate the significance of differences between the two groups. NS, not significant. (D) the weight of axenic and non-axenic P. versicolora larvae fed on aseptic poplar leaves for seven days. Figure S3. Translocation of gut bacteria to the hemocoel of P. versicolora larvae after ingestion of a lethal dose of dsRNA. Presence of bacteria was determined by plating homogenates of hemolymph fluid obtained from third-instar P. versicolora larvae fed with the indicated dsRNAs onto LB agar plates. Four representative plates are shown for each dsRNA treatment. Scale bars: 1 cm. Figure S4. Midgut morphology of non-axenic P. versicolora larvae fed with the indicated dsRNAs. Midgut cross-sections of larvae fed with dsGFP (A), dsSrp54k (B) or dsActin (C) [file 40168_2021_1066_MOESM2_ESM.zip]

Archive with 2 entries (2 files):
- Supporting information.docx
- Table S3.xlsx
